# Supplementary material for: Saponins Effect on Human Insulin Amyloid Aggregation
Source: Biomolecules. 2024 Dec 31;15(1):40. doi: 10.3390/biom15010040 (PMC11762657; doi:10.3390/biom15010040)
Supplement: Supplementary file 1 [file biomolecules-15-00040-s001.zip]

Archive with 1 entries (1 files):
- biomolecules-3367807-supplementary.pdf
